# Supplementary material for: Performance Evaluation of the Xpert® HCV Test on Fingerstick Blood in a Prospective Observational Clinical Study at CLIA-Waived Sites in the United States
Source: Clin Infect Dis. 2026 Mar 13;83(1):e71–8. doi: 10.1093/cid/ciag173 (PMC13320264; doi:10.1093/cid/ciag173)
Supplement: ciag173_Supplementary_Data [file ciag173_supplementary_data.zip]

Archive with 2 entries (2 files):
- SupplementaryTable1.R2.docx
- SupplementaryTable2.R2.docx
